# Supplementary material for: Applying GenAI to Optimize Q-Matrix Construction for Cognitive Diagnostic Assessment in EFL Reading
Source: J Intell. 2026 May 5;14(5):79. doi: 10.3390/jintelligence14050079 (PMC13208814; doi:10.3390/jintelligence14050079)
Supplement: Supplementary file 1 [file jintelligence-14-00079-s001.zip]

Archive with 1 entries (1 files):
- jintelligence-4193271-supplementary.pdf
